# Supplementary material for: Identification, characterization, and transcription analysis of xylogen-like arabinogalactan proteins in rice (Oryza sativa L.)
Source: BMC Plant Biol. 2014 Nov 18;14:299. doi: 10.1186/s12870-014-0299-y (PMC4239379; doi:10.1186/s12870-014-0299-y)
Supplement: Additional file 3: Table S2 — ESTs expression profiles of OsXYLP genes. [file 12870_2014_299_MOESM3_ESM.xls]

## Sheet: Sheet1
Table S2. ESTs expression profiles of OsXYLP genes in rice
Gene	Locus	C	L	P	R	S	St	SAM	WP
OsLTPL1	LOC_Os03g26820	6	45	66	59	-	208	-	+
OsXYLP2	LOC_Os03g26800	-	-	-	-	-	-	-	-
OsXYLP3	LOC_Os07g30590	-	22	-	-	-	-	-	+
OsXYLP4	LOC_Os07g43290	-	11	-	-	-	-	-	+
OsXYLP5	LOC_Os03g09230	18	17	14	29	-	56	-	+
OsXYLP6	LOC_Os03g20760	-	5	-	-	-	8	-	+
OsXYLP7	LOC_Os05g41030	43	11	7	-	-	16	-	+
OsXYLP8	LOC_Os01g59870	-	22	73	-	30	64	-	+
OsXYLP9	LOC_Os07g07790	-	17	-	-	-	-	-	+
OsXYLP10	LOC_Os07g07860	-	-	-	14	-	-	-	+
OsXYLP11	LOC_Os03g57990	-	-	7	-	-	-	-	+
OsXYLP12	LOC_Os07g07870	-	-	-	-	-	-	-	-
OsXYLP13	LOC_Os03g57970	-	11	73	44	-	96	440	+
OsXYLP14	LOC_Os07g07930	24	39	-	208	30	104	-	+
OsXYLP15	LOC_Os04g38840	-	-	14	-	-	-	-	+
OsXYLP16	LOC_Os07g09970	12	28	51	-	30	104	-	+
OsXYLP17	LOC_Os03g58940	-	11	-	-	-	-	-	+
OsXYLP18	LOC_Os03g07100	-	-	132	44	8	-	-	+
OsXYLP19	LOC_Os06g47200	-	5	29	14	-	24	-	+
OsXYLP20	LOC_Os03g46150	-	-	-	29	-	16	-	+
OsXYLP21	LOC_Os08g42040	86	130	88	14	-	104	661	+
C, callus; P, panicle; L, leaf,; R, root; S, seed; St, stem; SAM, shoot apical meristem; WP, whole plant. “+” and “-” represent “exist” and “not exist”, respectively. Underlined and red indicated specific expression.
