# Supplementary material for: Identification, characterization, and transcription analysis of xylogen-like arabinogalactan proteins in rice (Oryza sativa L.)
Source: BMC Plant Biol. 2014 Nov 18;14:299. doi: 10.1186/s12870-014-0299-y (PMC4239379; doi:10.1186/s12870-014-0299-y)
Supplement: Additional file 4: Table S3 — MPSS analysis of OsXYLP and AtXYLP genes. [file 12870_2014_299_MOESM4_ESM.xls]

## Sheet: Sheet1
Table S3. MPSS analysis of XYLP genes in rice and Arabidopsis
Gene	Locus	NYR	NRA	NST	NYL	NME	NPO	NOS	NIP	NCA	MAX			Gene	Locus	Ca	In	L	R	Si	MAX
OsLTPL1	LOC_Os03g26820	9	60	483	859	693	32	991	824	14	991			AtXYP1	At5g64080	346	1080	114	148	831	1080
OsXYLP2	LOC_Os03g26800	0	0	0	0	0	0	0	0	0	0			AtXYP2	At2g13820	224	76	30	1755	102	1755
OsXYLP3	LOC_Os07g30590	0	0	0	0	0	0	0	0	0	0			AtXYLP3	At4g08670	0	145	0	0	6	145
OsXYLP4	LOC_Os07g43290	20	18	5	5	0	50	98	75	169	169			AtXYLP4	At5g09370	4	0	0	0	1906	1906
OsXYLP5	LOC_Os03g09230	0	10	17	96	57	31	22	23	0	96			AtXYLP5	At1g36150	0	0	0	0	0	0
OsXYLP6	LOC_Os03g20760	0	0	0	0	0	0	0	0	0	0			AtXYLP6	At1g55260	3	89	54	6	92	92
OsXYLP7	LOC_Os05g41030	0	0	0	0	0	0	0	0	0	0			AtXYLP7	At2g44300	0	174	28	233	107	233
OsXYLP8	LOC_Os01g59870	0	0	1417	0	0	0	187	3020	210	3020			AtXYLP8	At4g14815	0	1315	0	0	0	1315
OsXYLP9	LOC_Os07g07790	128	0	0	0	0	0	0	0	0	0			AtXYLP9	At2g44290	13	16	63	0	41	63
OsXYLP10	LOC_Os07g07860	2267	805	26	0	0	0	0	13	0	805			AtXYLP10	At3g43720	127	527	136	15	364	527
OsXYLP11	LOC_Os03g57990	15	1	0	0	0	0	0	97	0	97			AtXYLP11	At2g48130	0	0	26	268	0	268
OsXYLP12	LOC_Os07g07870	0	0	0	0	0	240	0	0	0	240			AtXYLP12	At3g22600	558	14	128	2185	82	2185
OsXYLP13	LOC_Os03g57970	4102	1185	668	5	795	0	0	510	0	1185			AtXYLP13	At2g27130	19	54	34	41	250	250
OsXYLP14	LOC_Os07g07930	1467	179	151	135	128	0	0	78	27	179			Ca, callus; In, inflorence; L, leave; R, root; Si, silique.
OsXYLP15	LOC_Os04g38840	0	0	0	0	0	0	0	0	0	0			Underlined and bold indicated specific expression; underlined indicated abundant expression.
OsXYLP16	LOC_Os07g09970	0	0	0	57	53	0	0	141	0	141
OsXYLP17	LOC_Os03g58940	0	0	188	210	25	232	0	277	0	277
OsXYLP18	LOC_Os03g07100	0	0	25	0	3	0	157	520	0	520
OsXYLP19	LOC_Os06g47200	233	9	211	57	6	313	431	63	238	431
OsXYLP20	LOC_Os03g46150	0	0	0	0	6	0	0	0	0	6
OsXYLP21	LOC_Os08g42040	0	0	703	0	13	0	0	606	6	703
NYR, 14 d young roots; NRA, 60 d mature roots; NST, 60 d stem; NYL, 14 d young leaves; NME, 60 d meristematic tissue; NPO, mature pollen; NOS, ovary and mature stigma; NIP, 90 d immature panicle; NCA, 35 d callus;
Underlined and bold indicated specific expression; underlined indicated abundant expression.
