# Supplementary material for: Identification, characterization, and transcription analysis of xylogen-like arabinogalactan proteins in rice (Oryza sativa L.)
Source: BMC Plant Biol. 2014 Nov 18;14:299. doi: 10.1186/s12870-014-0299-y (PMC4239379; doi:10.1186/s12870-014-0299-y)
Supplement: Additional file 5: Table S4 — Microarray analysis of OsXYLP and AtXYLP genes. [file 12870_2014_299_MOESM5_ESM.xls]

## Sheet: Sheet1
Table S4. Microarray analysis of XYLP genes in rice and Arabidopsis
		Developmental stages															Abiotic stresses							Develoment stages															Abiotic stresses
Gene	Locus	YR	ML	YL	SAM	P1	P2	P3	P4	P5	P6	S1	S2	S3	S4	S5	CK	DS	SS	CS		Gene	Locus	R	L	F9	F10/11	F12	F15	Po	S3	S4	S5	S6	S7	S8	S9	S10	CK-S	CK-R	DS-S	DS-R	SS-S	SS-R	CS-S	CS-R
OsLTPL1	LOC_Os03g26820	1.31583	-0.0937035	-1.13055	0.176335	-1.15495	-0.0336094	0.289152	0.865063	1.05173	-0.478318	0.148796	0.0956311	-0.43227	-1.13358	-1.9333	0.33599	0.28903	-0.236328	-0.00573762		AtXYP1	At5g64080	0.258934	-0.0214972	1.01315	1.51967	1.84679	-0.555662	-1.81163	1.08787	1.4416	2.18226	3.20568	3.37285	3.76091	3.98023	3.79754	0.417143	0.142783	0.0260064	-0.429219	0.880756	0.368092	0.497138	0.444506
OsXYLP3	LOC_Os07g30590	-4.66178	-4.5674	-4.51993	-4.45153	-5.48858	-5.07681	-5.07681	-5.02619	-4.92997	-5.60406	-5.197	-4.57431	-3.9602	-3.76869	-3.4611	-4.83294	-5.16524	-4.80267	-4.78169		AtXYP2	At2g13820	0.952998	-1.09962	-1.18537	-1.90521	-2.03366	-3.55858	-7.1477	-0.760819	-3.41496	-2.59324	-2.55262	-2.98229	-4.64851	-4.97986	-4.4353	-1.43603	0.850962	-1.14516	0.307691	-1.22047	-0.513339	-1.18373	0.550945
OsXYLP4	LOC_Os07g43290	0.652819	-1.88551	-2.50872	-5.09907	-2.4599	-2.73878	-1.69293	-0.184389	-0.265695	-0.67089	-1.80075	-1.51203	-1.59811	-1.01998	-0.31585	-1.30438	-1.42359	-1.38797	-0.983041		AtXYLP3	At4g08670	-5.84463	-6.84463	-4.50359	-0.923217	1.13636	-6.54824	2.45476	-4.44294	-6.12908	-4.54824	-5.3484	-4.61359	-5.62007	-4.16103	-5.53184	-3.98547	-4.9953	-3.73583	-4.2459	-4.19218	-4.33043	-3.80183	-4.89073
OsXYLP5	LOC_Os03g09230	-0.475687	-1.81654	-3.53165	-1.98244	-2.24272	-2.2338	-1.98647	-1.50562	-0.631165	-0.770798	-2.07314	-2.92169	-4.52327	-6.09161	-4.62903	-1.74971	-1.7593	-1.71366	-2.43771		AtXYLP4	At5g09370	-5.75866	-5.65515	-5.29382	-5.85734	-4.95505	-3.4487	-2.53031	1.7511	0.58619	-1.34817	-2.15867	-3.11032	-1.72624	-2.9445	-2.53925	-3.25472	-4.13494	-3.67666	-3.55542	-3.78327	-4.7961	-3.32114	-4.69656
OsXYLP6	LOC_Os03g20760	-0.190018	-2.96474	-4.91454	-3.00153	-1.7749	-2.16405	-1.09239	0.00761537	0.369735	0.337879	-1.20335	-1.59086	-1.24841	-1.66939	-3.41385	-0.690046	-0.832711	-0.828558	-1.16143		AtXYLP5	At1g36150	-5.68884	-6.4258	-3.15082	-2.05987	-5.01931	-5.77545	-1.72828	-5.26305	-5.26305	-4.70598	-3.57423	-3.72332	-3.58582	-3.50259	-3.00934	-4.33875	-3.021	-4.03023	-3.63127	-3.28956	-3.61603	-4.05741	-4.08863
OsXYLP7	LOC_Os05g41030	-3.49595	0.476835	-1.61271	-1.80278	-0.486646	-0.81872	-0.597556	0.578237	0.989459	0.709	0.338282	-0.54453	-0.111186	0.8206	1.37389	-0.439077	0.734115	-0.0216672	-0.634218		AtXYLP6	At1g55260	-2.87953	0.629282	-0.0753777	0.809592	1.71332	2.20999	-3.16458	1.08222	0.987927	-0.711014	-3.40372	-3.93201	-2.97258	-4.05547	-3.80777	1.12277	-0.698733	1.61814	-0.887489	1.44534	-1.41253	1.23575	-1.32294
OsXYLP8	LOC_Os01g59870	-4.67101	-4.77863	-5.04526	-0.152849	-0.468427	0.771362	1.31158	1.88425	2.4805	-0.78576	-2.40843	-2.8917	-2.05037	-3.22053	-3.72766	0.894815	-0.20689	-0.308279	0.887908		AtXYLP7	At2g44300	-1.10994	-2.96913	-2.85097	-2.94179	-2.63313	-3.13449	-3.45111	-2.12677	-3.31558	-3.54412	-3.64961	-3.26686	-4.04162	-3.51513	-4.25293	-1.59471	-1.64538	-1.89035	-1.53916	-0.81265	-0.614767	-1.48971	-1.22769
OsXYLP9	LOC_Os07g07790	1.52123	-5.67286	-5.6581	-6.05248	-5.98647	-5.6803	-6.21579	-4.27649	-3.08852	-4.38167	-5.11661	-5.10907	-3.90798	-6.66178	-9.95456	-2.78169	-3.46637	-3.03953	-2.64198		AtXYLP8	At4g14815	-5.02647	-5.13371	-0.0321315	1.277	-1.36634	-4.6991	-3.09783	-4.52473	-5.01788	-4.51462	-4.57423	-5.67752	-4.27408	-3.96671	-3.45545	-4.1116	-3.92475	-3.77761	-3.32629	-5.61856	-4.07467	-6.05228	-3.55784
OsXYLP10	LOC_Os07g07860	0.433406	-5.25135	-4.73345	-4.97957	-5.3969	-5.03093	-5.23209	-4.93441	-3.90362	-5.431	-5.32812	-5.45312	-4.44201	-3.31359	-3.26247	-2.93881	-3.47477	-3.21244	-2.9991		AtXYLP10	At3g43720	-1.46916	0.970973	1.13476	1.44212	1.68675	0.980692	-3.81767	1.99063	0.718309	0.546934	0.696786	0.444273	-0.554821	-1.49836	-2.24602	1.88773	0.112511	1.40069	0.0612921	1.3089	-0.517168	2.10982	0.0232716
OsXYLP11	LOC_Os03g57990	0.21424	-5.02856	-3.90689	-5.18109	-4.58126	-4.86922	-3.32666	-1.85153	-0.411816	-2.45431	-2.31612	-1.91564	0.720208	2.03429	0.901751	-1.99356	-2.35047	-2.15396	-2.27552		AtXYLP11	At2g48130	-0.81527	-4.67077	-3.75866	-5.33589	-5.20179	-4.84336	-4.85606	-5.75152	-4.97569	-1.92163	0.840912	1.45097	-0.418012	-0.960015	-1.40956	-3.71538	0.641045	-3.41692	0.731443	-3.40269	-0.633505	-4.15683	1.24313
OsXYLP12	LOC_Os07g07870	-5.1732	-5.24031	-4.34132	-4.65443	-5.64349	-4.72574	-5.583	-5.4436	-5.69906	-3.69152	-5.14978	-5.76473	-4.72959	-3.55112	-3.74413	-6.19962	-5.93736	-5.318	-4.90864		AtXYLP12	At3g22600	1.36491	-3.50709	-3.13063	-4.30858	-2.83203	0.300225	-2.92263	-1.8721	-3.94281	-0.665733	1.47795	1.48386	0.456907	0.606032	-0.479689	-3.31087	2.76642	-2.33147	2.3971	-0.496525	3.38108	-3.30069	3.43926
OsXYLP13	LOC_Os03g57970	2.43351	-4.44994	-2.665	-5.7451	-5.9411	-6.08666	-4.66731	-1.194	1.93371	-1.69953	-4.52494	-4.57952	-1.56439	0.235082	-2.78814	1.31952	-0.125112	0.921319	1.54093		AtXYLP13	At2g27130	-1.76688	-2.28284	-1.87049	-1.85559	-1.81566	-2.31098	-3.8478	0.182132	-0.072457	-0.549461	-1.05199	-1.66378	-2.65072	-3.43435	-3.60445	-0.843563	-1.30373	-1.4391	-1.29714	-0.917145	-1.85638	-1.04695	-1.42964
OsXYLP14	LOC_Os07g07930	3.02128	-1.50913	-1.7417	-0.937471	-3.56396	-3.70568	-3.54347	-1.77564	0.448614	-0.627342	-0.232775	-0.280101	-0.238081	-0.358461	0.00725374	0.456888	0.263231	0.809481	0.697609
OsXYLP15	LOC_Os04g38840	-5.49513	-5.69529	-5.69152	-6.12674	-4.4611	-2.88095	-0.190432	-1.34982	-4.97042	-5.82527	-6.45631	-2.82527	-6.94557	-7.81705	-8.18902	-6.95683	-6.15847	-6.54966	-5.90675		R, 17-day-old roots; L, 21-day-old rosette leaves; F9, flowers stage 9; F10/11, flower stage 10/11; F12, flower stage 12, F15, flower stage 15; Po, mature pollen; S3, siliques of seeds stage 3; S4, siliques of seeds stage 4; S5, siliques of seeds stage 5; S6, seeds stage 6; S7, seeds stage 7; S8, seeds stage 8; S9, seeds stage 9; S10, seeds stage 10.
OsXYLP16	LOC_Os07g09970	-0.209388	1.41176	1.20922	-2.53713	-0.603066	-0.445475	1.00863	1.60947	1.97165	1.99087	2.21115	1.18771	0.963635	0.98737	1.54892	0.825276	1.66729	1.42959	0.716554
OsXYLP17	LOC_Os03g58940	-4.10031	-1.38337	-4.91235	-3.95006	-3.19301	-4.31793	-2.99804	-2.6223	0.444453	-0.991373	-2.80532	-2.44044	-2.28001	-2.67425	-2.73104	-0.919345	-0.454736	-0.698215	-0.226104		CK-S and CK-R, control shoots and roots; DS-S and DS-R, drought stressed shoots and roots; SS-S and SS-R, salt stressed shoots and roots; CS-S and CS-R, cold stressed shoots and roots.
OsXYLP18	LOC_Os03g07100	-4.2472	-4.80075	-5.4436	2.02195	2.59633	3.00915	2.51669	2.68395	2.54237	0.261036	-0.71067	-1.58867	0.478454	3.22702	3.48649	0.433009	0.272405	0.308528	0.491823
OsXYLP19	LOC_Os06g47200	1.43179	1.75196	1.29571	2.28673	1.10367	1.1485	1.94672	1.7928	1.61978	2.19798	2.4597	1.99339	1.54942	1.00566	1.46493	1.68131	2.48356	2.52266	1.72934
OsXYLP20	LOC_Os03g46150	0.291411	-5.56224	-5.39384	-5.95456	-5.90145	-5.66916	-5.66178	-2.31323	1.39536	-2.60362	-5.98187	-6.45631	-2.00765	-0.095955	-4.76276	-0.523927	-0.84343	-0.548918	-0.417758
OsXYLP21	LOC_Os08g42040	-3.35986	0.671425	-1.99514	-0.127691	0.823602	1.20314	1.59986	1.72914	1.92177	1.39046	0.128789	-0.415205	0.542096	1.53203	2.54127	1.2937	0.210804	0.372915	1.24087
YR, roots of 7-day-old seedlings; ML, mature leaves, YL, leaves of 7-day-old seedlings; SAM, up to 0.5 mm, shoot apical meristem; P1, 0-3 cm panicles; P2, 3-5 cm panicles; P3, 5-10 cm panicles; P4, 10-15 cm panicles; P5, 15-22 cm panicles; P6, 22-30 cm panicles; S1, 0-2 DAP seeds; S2, 3-4 DAP seeds; S3, 5-10 DAP seeds; S4, 11-20 DAP seeds; S5, 21-29 DAP seeds.
CK, control（7-old-deedlings）; DS, drought stress; SS, salt stress; CS, cold stress.
CK,control (7-old-deedlings); DS,drought stress; SS,salt stress; CS,cold stress.
